# Supplementary material for: Discovery of a Potent Candidate for RET-Specific Non-Small-Cell Lung Cancer—A Combined In Silico and In Vitro Strategy
Source: Pharmaceutics. 2021 Oct 24;13(11):1775. doi: 10.3390/pharmaceutics13111775 (PMC8619101; doi:10.3390/pharmaceutics13111775)
Supplement: Supplementary file 1 [file pharmaceutics-13-01775-s001.zip]

Archive with 1 entries (1 files):
- pharmaceutics-1379056-supplementary.pdf
